# Supplementary material for: Tegafur–Uracil Maintenance Therapy in Non-Metastatic Head and Neck Cancer: An Exploratory Systematic Review
Source: Curr Oncol. 2025 May 20;32(5):286. doi: 10.3390/curroncol32050286 (PMC12109691; doi:10.3390/curroncol32050286)
Supplement: Supplementary file 1 [file curroncol-32-00286-s001.zip]

Archive with 1 entries (1 files):
- curroncol-3574237-supplementary.pdf
